# Supplementary material for: Fraction of nitrous oxide production in nitrification and its effect on total soil emission: A meta-analysis and global-scale sensitivity analysis using a process-based model
Source: PLoS One. 2019 Jul 10;14(7):e0219159. doi: 10.1371/journal.pone.0219159 (PMC6619742; doi:10.1371/journal.pone.0219159)
Supplement: S2 Table — (XLSX) [file pone.0219159.s002.xlsx]

## Sheet: Sheet1
	Databases		Search Terms
	Web of Science	#1	"Nitrous oxide flux" or "nitrous oxide emission" or "nitrous oxide production" or "nitrous oxide efflux" or "N2O flux" or "N2O emission" or "N2O production" or "N2O efflux"
		#2	"nitrification rate" or "gross nitrification" or "ammonia oxidation" or "nitrate production"
		#3	"soil surface" or "soil microbial" or "terrestrial soil" or "land soil" or "forest soil" or "agricultural soil" or "grassland soil" or "pasture soil"
	Google Scholar	#1	"Nitrous oxide flux" OR "nitrous oxide emission" OR "nitrous oxide production" OR "nitrous oxide efflux" OR "N2O flux" OR "N2O emission" OR "N2O production" OR "N2O efflux"
		#2	"nitrification rate" OR "gross nitrification" OR "ammonia oxidation" OR "nitrate production"
		#3	"soil surface" OR "soil microbial" OR "terrestrial soil" OR "land soil" OR "forest soil" OR "agricultural soil" OR "grassland soil" OR "pasture soil"
