# Supplementary material for: Fraction of nitrous oxide production in nitrification and its effect on total soil emission: A meta-analysis and global-scale sensitivity analysis using a process-based model
Source: PLoS One. 2019 Jul 10;14(7):e0219159. doi: 10.1371/journal.pone.0219159 (PMC6619742; doi:10.1371/journal.pone.0219159)
Supplement: S3 Table — (XLSX) [file pone.0219159.s003.xlsx]

## Sheet: Sheet1
S1 Table. Data extracted from the literature and used by the meta-analysis.
Data #	Ref. #	Rate of nitrified N2O to gross nitrification	Experiment type	Method of detecting N2O by nitrification	pH	pH_solvent	pH_rate-solvent	Temperature	Unit_Soil moisture	Soil moisuture	Soil Texture	Clay	Silt	Sand	Latitude	Longitude	Land cover type	Soil classification	Base on classification	Remarks
		%						℃				%	%	%
1	1	0.046	Soil incubation	15N labelling	5.6	H2O	NA	NA	% WFPS	62	Sandy loam	8	29	57	56°29′N	9°34′E	Grassland (Ryegrass, Clover)	Typic Hapludult	USDA	Average value
2	2	0.014	Soil incubation	15N labelling, C2H2 inhibition	7.1	H2O	NA	21	% WFPS	35	Silt loam	15	68	17	51°10'52.7"N	0°56'53.8"E	Agriculture	Cambisol	FAO	Latitude and longitude is for Imperial College London
3	2	0.006	Soil incubation	15N labelling, C2H2 inhibition	7.1	H2O	NA	21	% WFPS	50	Silt loam	15	68	17	51°10'52.7"N	0°56'53.8"E	Agriculture	Cambisol	FAO	Latitude and longitude is for Imperial College London
4	2	0.014	Soil incubation	15N labelling, C2H2 inhibition	7.1	H2O	NA	21	% WFPS	60	Silt loam	15	68	17	51°10'52.7"N	0°56'53.8"E	Agriculture	Cambisol	FAO	Latitude and longitude is for Imperial College London
5	3	0.01	Field mesurement, soil incubation	15N labelling (field mesurement), C2H2 inhibition (soil incubation)	7.9	H2O	NA	NA	NA	NA	Loamy sand	NA	NA	NA	55°40′N	12°18′E	Grassland (Clover, Ryegrass)	NA	NA
6	3	0.02	Field mesurement, soil incubation	15N labelling (field mesurement), C2H2 inhibition (soil incubation)	7.9	H2O	NA	NA	NA	NA	Loamy sand	NA	NA	NA	55°40′N	12°18′E	Grassland (Clover, Ryegrass)	NA	NA
7	3	0.029	Field mesurement, soil incubation	15N labelling (field mesurement), C2H2 inhibition (soil incubation)	7.9	H2O	NA	NA	NA	NA	Loamy sand	NA	NA	NA	55°40′N	12°18′E	Grassland (Clover, Ryegrass)	NA	NA
8	4	0.464	Soil incubation	C2H2 incubation	8.1	NA	NA	20	% w/w	5	NA	32	NA	NA	48°57′N	2°25′E	Agriculture (Rotations: Wheat-Rapeseed-Maize)	Hypercalcareous Rendosol	Franch soil taxonomy
9	4	0.649	Soil incubation	C2H2 incubation	8.1	NA	NA	20	% w/w	5	NA	32	NA	NA	48°57′N	2°25′E	Agriculture (Rotations: Wheat-Rapeseed-Maize)	Hypercalcareous Rendosol	Franch soil taxonomy
10	4	1.011	Soil incubation	C2H2 incubation	8.1	NA	NA	20	% w/w	5	NA	32	NA	NA	48°57′N	2°25′E	Agriculture (Rotations: Wheat-Rapeseed-Maize)	Hypercalcareous Rendosol	Franch soil taxonomy
11	4	0.977	Soil incubation	C2H2 incubation	8.1	NA	NA	20	% w/w	5	NA	32	NA	NA	48°57′N	2°25′E	Agriculture (Rotations: Wheat-Rapeseed-Maize)	Hypercalcareous Rendosol	Franch soil taxonomy
12	4	0.954	Soil incubation	C2H2 incubation	8.1	NA	NA	20	% w/w	5	NA	32	NA	NA	48°57′N	2°25′E	Agriculture (Rotations: Wheat-Rapeseed-Maize)	Hypercalcareous Rendosol	Franch soil taxonomy
13	4	0.089	Soil incubation	C2H2 incubation	6.3	NA	NA	20	% w/w	5	NA	14	NA	NA	48°08′N	1°06′E	Agriculture (Rotations: Wheat-Rapeseed-Maize)	Redoxic Luvisol B	Franch soil taxonomy
14	4	0.054	Soil incubation	C2H2 incubation	6.3	NA	NA	20	% w/w	5	NA	14	NA	NA	48°08′N	1°06′E	Agriculture (Rotations: Wheat-Rapeseed-Maize)	Redoxic Luvisol B	Franch soil taxonomy
15	4	0.1	Soil incubation	C2H2 incubation	6.3	NA	NA	20	% w/w	5	NA	14	NA	NA	48°08′N	1°06′E	Agriculture (Rotations: Wheat-Rapeseed-Maize)	Redoxic Luvisol B	Franch soil taxonomy
16	4	0.083	Soil incubation	C2H2 incubation	6.3	NA	NA	20	% w/w	5	NA	14	NA	NA	48°08′N	1°06′E	Agriculture (Rotations: Wheat-Rapeseed-Maize)	Redoxic Luvisol B	Franch soil taxonomy
17	4	0.097	Soil incubation	C2H2 incubation	7.9	NA	NA	20	% w/w	5	NA	33	NA	NA	47°98′N	1°34′E	Agriculture (Rotations: Wheat-Rapeseed-Maize)	Pachic Calcisol	Franch soil taxonomy
18	4	0.039	Soil incubation	C2H2 incubation	7.9	NA	NA	20	% w/w	5	NA	33	NA	NA	47°98′N	1°34′E	Agriculture (Rotations: Wheat-Rapeseed-Maize)	Pachic Calcisol	Franch soil taxonomy
19	4	0.066	Soil incubation	C2H2 incubation	7.9	NA	NA	20	% w/w	5	NA	33	NA	NA	47°98′N	1°34′E	Agriculture (Rotations: Wheat-Rapeseed-Maize)	Pachic Calcisol	Franch soil taxonomy
20	4	0.083	Soil incubation	C2H2 incubation	7.6	NA	NA	20	% w/w	5	NA	24	NA	NA	48°24′N	1°34′E	Agriculture (Rotations: Wheat-Rapeseed-Maize)	Neoluvisol	Franch soil taxonomy
21	4	0.038	Soil incubation	C2H2 incubation	7.6	NA	NA	20	% w/w	5	NA	24	NA	NA	48°24′N	1°34′E	Agriculture (Rotations: Wheat-Rapeseed-Maize)	Neoluvisol	Franch soil taxonomy
22	4	0.028	Soil incubation	C2H2 incubation	7.6	NA	NA	20	% w/w	5	NA	24	NA	NA	48°24′N	1°34′E	Agriculture (Rotations: Wheat-Rapeseed-Maize)	Neoluvisol	Franch soil taxonomy
23	4	0.058	Soil incubation	C2H2 incubation	7.6	NA	NA	20	% w/w	5	NA	24	NA	NA	48°24′N	1°34′E	Agriculture (Rotations: Wheat-Rapeseed-Maize)	Neoluvisol	Franch soil taxonomy
24	5	1.252	Soil incubation	15N labelling	8	H2O	1:2 w/w	20	% w/w	20	Silt Loam	20	73	7	49°80′N	3°60′E	Agriculture (Maize)	Orthic Luvisol	FAO	Experimental condition under O2 pressure 0.76kPa
25	5	1.435	Soil incubation	15N labelling	8	H2O	1:2 w/w	20	% w/w	20	Silt Loam	20	73	7	49°80′N	3°60′E	Agriculture (Maize)	Orthic Luvisol	FAO	Experimental condition under O2 pressure 0.76kPa
26	5	1.243	Soil incubation	15N labelling	8	H2O	1:2 w/w	20	% w/w	20	Silt Loam	20	73	7	49°80′N	3°60′E	Agriculture (Maize)	Orthic Luvisol	FAO	Experimental condition under O2 pressure 0.76kPa
27	5	1.392	Soil incubation	15N labelling	8	H2O	1:2 w/w	20	% w/w	20	Silt Loam	20	73	7	49°80′N	3°60′E	Agriculture (Maize)	Orthic Luvisol	FAO	Experimental condition under O2 pressure 0.76kPa
28	5	1.574	Soil incubation	15N labelling	8	H2O	1:2 w/w	20	% w/w	20	Silt Loam	20	73	7	49°80′N	3°60′E	Agriculture (Maize)	Orthic Luvisol	FAO	Experimental condition under O2 pressure 0.76kPa
29	5	1.107	Soil incubation	15N labelling	7.9	H2O	1:2 w/w	20	% w/w	20	Silt Loam	20	73	7	49°80′N	3°60′E	Agriculture (Maize)	Orthic Luvisol	FAO	Experimental condition under O2 pressure 1.5kPa
30	5	1.201	Soil incubation	15N labelling	7.9	H2O	1:2 w/w	20	% w/w	20	Silt Loam	20	73	7	49°80′N	3°60′E	Agriculture (Maize)	Orthic Luvisol	FAO	Experimental condition under O2 pressure 1.5kPa
31	5	1.083	Soil incubation	15N labelling	7.9	H2O	1:2 w/w	20	% w/w	20	Silt Loam	20	73	7	49°80′N	3°60′E	Agriculture (Maize)	Orthic Luvisol	FAO	Experimental condition under O2 pressure 1.5kPa
32	5	1.116	Soil incubation	15N labelling	7.9	H2O	1:2 w/w	20	% w/w	20	Silt Loam	20	73	7	49°80′N	3°60′E	Agriculture (Maize)	Orthic Luvisol	FAO	Experimental condition under O2 pressure 1.5kPa
33	5	1.085	Soil incubation	15N labelling	7.9	H2O	1:2 w/w	20	% w/w	20	Silt Loam	20	73	7	49°80′N	3°60′E	Agriculture (Maize)	Orthic Luvisol	FAO	Experimental condition under O2 pressure 1.5kPa
34	5	0.417	Soil incubation	15N labelling	7.8	H2O	1:2 w/w	20	% w/w	20	Silt Loam	20	73	7	49°80′N	3°60′E	Agriculture (Maize)	Orthic Luvisol	FAO	Experimental condition under O2 pressure 4.3kPa
35	5	0.591	Soil incubation	15N labelling	7.8	H2O	1:2 w/w	20	% w/w	20	Silt Loam	20	73	7	49°80′N	3°60′E	Agriculture (Maize)	Orthic Luvisol	FAO	Experimental condition under O2 pressure 4.3kPa
36	5	0.537	Soil incubation	15N labelling	7.8	H2O	1:2 w/w	20	% w/w	20	Silt Loam	20	73	7	49°80′N	3°60′E	Agriculture (Maize)	Orthic Luvisol	FAO	Experimental condition under O2 pressure 4.3kPa
37	5	0.411	Soil incubation	15N labelling	7.8	H2O	1:2 w/w	20	% w/w	20	Silt Loam	20	73	7	49°80′N	3°60′E	Agriculture (Maize)	Orthic Luvisol	FAO	Experimental condition under O2 pressure 4.3kPa
38	5	0.38	Soil incubation	15N labelling	7.8	H2O	1:2 w/w	20	% w/w	20	Silt Loam	20	73	7	49°80′N	3°60′E	Agriculture (Maize)	Orthic Luvisol	FAO	Experimental condition under O2 pressure 4.3kPa
39	5	0.173	Soil incubation	15N labelling	7.8	H2O	1:2 w/w	20	% w/w	20	Silt Loam	20	73	7	49°80′N	3°60′E	Agriculture (Maize)	Orthic Luvisol	FAO	Experimental condition under O2 pressure 20.4kPa
40	5	0.192	Soil incubation	15N labelling	7.8	H2O	1:2 w/w	20	% w/w	20	Silt Loam	20	73	7	49°80′N	3°60′E	Agriculture (Maize)	Orthic Luvisol	FAO	Experimental condition under O2 pressure 20.4kPa
41	5	0.149	Soil incubation	15N labelling	7.8	H2O	1:2 w/w	20	% w/w	20	Silt Loam	20	73	7	49°80′N	3°60′E	Agriculture (Maize)	Orthic Luvisol	FAO	Experimental condition under O2 pressure 20.4kPa
42	5	0.145	Soil incubation	15N labelling	7.8	H2O	1:2 w/w	20	% w/w	20	Silt Loam	20	73	7	49°80′N	3°60′E	Agriculture (Maize)	Orthic Luvisol	FAO	Experimental condition under O2 pressure 20.4kPa
43	6	0.3	Soil incubation	C2H2 incubation	5.6	CaCl2	NA	15	% FC	70	Loamy sand	5	NA	80	60°10′N	17°38′E	NA	NA	NA	Latitude and longitude is after Steen et al. (1984, Acta Agric Scand 34:153-166)
44	7	0.479	Soil incubation	C2H2 incubation	5.7	CaCl2	NA	15	% FC	70	Loamy sand	5	NA	82			NA	NA	NA	Location name: Vesterlind, Denmark
45	7	0.28	Soil incubation	C2H2 incubation	5.6	CaCl2	NA	15	% FC	70	Sand	4	NA	89			NA	NA	NA	Location name: Jyndevad, Denmark
46	7	0.322	Soil incubation	C2H2 incubation	6.5	CaCl2	NA	15	% FC	70	Sandy loam	12	NA	71			NA	NA	NA	Location name: Ødum, Denmark
47	7	0.401	Soil incubation	C2H2 incubation	6.6	CaCl2	NA	15	% FC	70	Sandy loam	9	NA	64			NA	NA	NA	Location name: Lyngby, Denmark
48	8	29.445	Soil incubation	C2H2 inhibition, N-serve inhibition	4.2	H2O	1:2 v/v	14	% WHC	60	NA	NA	NA	NA			Forest (Pine)	NA	NA	Fertilized with UAMB (urea, apatite, biotile and micronutrients) . Location name: Tammela, Finland
49	8	27.023	Soil incubation	C2H2 inhibition, N-serve inhibition	4.1	H2O	1:2 v/v	14	% WHC	60	NA	NA	NA	NA			Forest (Pine)	NA	NA	Fertilized with UAMB (urea, apatite, biotile and micronutrients) and K2SO4 . Location name: Tammela, Finland
50	9	0.132	Soil incubation	15N labelling	7.1	H2O	NA	20	% w/w	14	Silt Loam	14	52	35	47°08′N	5°06′E	Agriculture	Gleyie Luvisol	FAO
51	9	2.32	Soil incubation	15N labelling	7.1	H2O	NA	20	% w/w	27	Silt Loam	14	52	35	47°08′N	5°06′E	Agriculture	Gleyie luvisol	FAO
52	10	1.41	Soil incubation	15N labelling, C2H2 inhibition	4.2	H2O	1:5 w/w	20	% w/w	95	NA	NA	NA	NA	61°17'35.8"N	5°02'46.6"E	Grassland	Sapric Histosol	FAO	Latitude and longitude is for Fureneset, Fjaler, western Norway
53	10	7.62	Soil incubation	15N labelling, C2H2 inhibition	4.1	H2O	1:5 w/w	20	% w/w	95	NA	NA	NA	NA	61°17'35.8"N	5°02'46.6"E	Grassland	Sapric Histosol	FAO	Latitude and longitude is for Fureneset, Fjaler, western Norway
54	10	0.018	Soil incubation	15N labelling, C2H2 inhibition	6.7	H2O	1:5 w/w	20	% w/w	95	NA	NA	NA	NA	61°17'35.8"N	5°02'46.6"E	Grassland	Sapric Histosol	FAO	Latitude and longitude is for Fureneset, Fjaler, western Norway
55	10	0.028	Soil incubation	15N labelling, C2H2 inhibition	6.2	H2O	1:5 w/w	20	% w/w	95	NA	NA	NA	NA	61°17'35.8"N	5°02'46.6"E	Grassland	Sapric Histosol	FAO	Latitude and longitude is for Fureneset, Fjaler, western Norway
56	10	0.024	Soil incubation	15N labelling, C2H2 inhibition	7.8	H2O	1:5 w/w	20	% w/w	95	NA	NA	NA	NA	61°17'35.8"N	5°02'46.6"E	Grassland	Sapric Histosol	FAO	Latitude and longitude is for Fureneset, Fjaler, western Norway
57	10	0.033	Soil incubation	15N labelling, C2H2 inhibition	5	H2O	1:5 w/w	20	% w/w	80	Clay loam	39	40	21			Agriculture (Wheat)	Stagnic Albeluvisol	FAO	Location name: Ǻs, southeast Norway
58	10	0.039	Soil incubation	15N labelling, C2H2 inhibition	5.5	H2O	1:5 w/w	20	% w/w	80	Clay loam	39	40	21			Agriculture (Wheat)	Stagnic Albeluvisol	FAO	Location name: Ǻs, southeast Norway
59	10	0.049	Soil incubation	15N labelling, C2H2 inhibition	6.1	H2O	1:5 w/w	20	% w/w	80	Clay loam	39	40	21			Agriculture (Wheat)	Stagnic Albeluvisol	FAO	Location name: Ǻs, southeast Norway
60	10	0.04	Soil incubation	15N labelling, C2H2 inhibition	5.2	H2O	1:5 w/w	20	% w/w	83	Silt	5	86	9			Grassland	NA	NA	Location name: Öjebyn, Norrland, northern Sweden
61	10	0.051	Soil incubation	15N labelling, C2H2 inhibition	5.8	H2O	1:5 w/w	20	% w/w	83	Silt	5	86	9			Grassland	NA	NA	Location name: Öjebyn, Norrland, northern Sweden
62	10	0.091	Soil incubation	15N labelling, C2H2 inhibition	6.5	H2O	1:5 w/w	20	% w/w	83	Silt	5	86	9			Grassland	NA	NA	Location name: Öjebyn, Norrland, northern Sweden
63	10	0.08	Soil incubation	15N labelling, C2H2 inhibition	7	H2O	1:5 w/w	20	% w/w	83	Silt	5	86	9			Grassland	NA	NA	Location name: Öjebyn, Norrland, northern Sweden
64	11	27	Soil incubation	15N labelling, C2H2 inhibition	4.5	H2O	NA	5	% w/w	41	Silt Loam	13	68	19			Agriculture (Poteto)	Mollic Gleysol	FAO	Location name: NA.
65	12	0.068	Soil incubation	N-serve inhibition, NaClO3 inhibition	NA	NA	NA	25	% w/w	31	NA	NA	NA	NA	41°13'57.1"N	103°01'12.8"W	Agriculture (Wheat)	NA	NA	Latitude and longitude is for the High Plains Agricultural Laboratory near Sidney, Nebr.
66	13	0.11	Soil incubation	15N, 18O, C2H2 inhibition	5.6	KCl	NA	22	% WHC	50	Clay loam	NA	NA	NA			Agriculture (Wheat)	Typic Xerorthent	USDA	Experimental condition under O2 21%. Location name: Dixon in the Sacramento Valley and Central Coast area in California, US.
67	13	2.9	Soil incubation	15N, 18O, C2H2 inhibition	5.6	KCl	NA	22	% WHC	50	Clay loam	NA	NA	NA			Agriculture (Wheat)	Typic Xerorthent	USDA	Experimental condition under O2 3%. Location name: Dixon in the Sacramento Valley and Central Coast area in California, US.
68	13	8.3	Soil incubation	15N, 18O, C2H2 inhibition	5.6	KCl	NA	22	% WHC	50	Clay loam	NA	NA	NA			Agriculture (Wheat)	Typic Xerorthent	USDA	Experimental condition under O2 0.5%. Location name: Dixon in the Sacramento Valley and Central Coast area in California, US.
69	13	0.08	Soil incubation	15N, 18O, C2H2 inhibition	5.6	KCl	NA	22	% WHC	50	Clay loam	NA	NA	NA			Agriculture (Wheat)	Typic Xerorthent	USDA	Experimental condition under O2 21%. Location name: Dixon in the Sacramento Valley and Central Coast area in California, US.
70	13	0.52	Soil incubation	15N, 18O, C2H2 inhibition	5.6	KCl	NA	22	% WHC	50	Clay loam	NA	NA	NA			Agriculture (Wheat)	Typic Xerorthent	USDA	Experimental condition under O2 3%. Location name: Dixon in the Sacramento Valley and Central Coast area in California, US.
71	13	6.9	Soil incubation	15N, 18O, C2H2 inhibition	5.6	KCl	NA	22	% WHC	50	Clay loam	NA	NA	NA			Agriculture (Wheat)	Typic Xerorthent	USDA	Experimental condition under O2 0.5%. Location name: Dixon in the Sacramento Valley and Central Coast area in California, US.
Ref.#	Reference
1	Ambus, P., 2005. Relationship Between Gross Nitrogen Cycling and Nitrous Oxide Emissionin Grass-clover Pasture. Nutrient cycling in Agroecosystems 72, 189-199.
2	Bateman, E.J., Baggs, E.M., 2005. Contributions of nitrification and denitrification to N2O emissions from soils at different water-filled pore space. Biology and Fertility of Soils 41, 379-388.
3	Carter, M.S., 2007. Contribution of nitrification and denitrification to N2O emissions from urine patches. Soil Biology and Biochemistry 39, 2091-2102.
4	Garrido, F., Hénault, C., Gaillard, H., Pérez, S., Germon, J.C., 2002. N2O and NO emissions by agricultural soils with low hydraulic potentials. Soil Biology and Biochemistry 34, 559-575.
5	Khalil, K., Mary, B., Renault, P., 2004. Nitrous oxide production by nitrification and denitrification in soil aggregates as affected by O2 concentration. Soil Biology and Biochemistry 36, 687-699.
6	Klemedtsson, L., Svensson, B.H., Rosswall, T., 1988. Relationships between soil moisture content and nitrous oxide production during nitrification and denitrification. Biology and Fertility of Soils 6, 106-111.
7	Maag, M., Vinther, F.P., 1996. Nitrous oxide emission by nitrification and denitrification in different soil types and at different soil moisture contents and temperatures. Applied Soil Ecology 4, 5-14.
8	Martikainen, P.J., 1985. Nitrous Oxide Emission Associated with Autotrophic Ammonium Oxidation in Acid Coniferous Forest Soil. Applied and environmental microbiology 50, 1519-1525.
9	Mathieu, O., Hénault, C., Lévêque, J., Baujard, E., Milloux, M.J., Andreux, F., 2006. Quantifying the contribution of nitrification and denitrification to the nitrous oxide flux using 15N tracers. Environmental Pollution 144, 933-940.
10	Mørkved, P.T., Dörsch, P., Bakken, L.R., 2007. The N2O product ratio of nitrification and its dependence on long-term changes in soil pH. Soil Biology and Biochemistry 39, 2048-2057.
11	Mørkved, P.T., Dörsch, P., Henriksen, T.M., Bakken, L.R., 2006. N2O emissions and product ratios of nitrification and denitrification as affected by freezing and thawing. Soil Biology and Biochemistry 38, 3411-3420.
12	Tortoso, A.C., Hutchinson, G., 1990. Contributions of autotrophic and heterotrophic nitrifiers to soil NO and N2O emissions. Applied and environmental microbiology 56, 1799-1805.
13	Zhu, X., Burger, M., Doane, T.A., Horwath, W.R., 2013. Ammonia oxidation pathways and nitrifier denitrification are significant sources of N2O and NO under low oxygen availability. Proceedings of the National Academy of Sciences 110, 6328-6333.
		1.92218
